# Supplementary material for: Silencing Miniature Gene Disrupts Elytral and Hindwing Structures in Leptinotarsa decemlineata
Source: Insects. 2025 Jul 8;16(7):700. doi: 10.3390/insects16070700 (PMC12295875; doi:10.3390/insects16070700)
Supplement: Supplementary file 1 [file insects-16-00700-s001.zip]

Archive with 1 entries (1 files):
- insects-3696625-supplementary.pdf
